# Supplementary material for: Development and Validation of a Nomogram for Predicting the Risk of Adverse Cardiovascular Events in Patients with Coronary Artery Ectasia
Source: J Cardiovasc Dev Dis. 2021 Dec 14;8(12):186. doi: 10.3390/jcdd8120186 (PMC8708195; doi:10.3390/jcdd8120186)
Supplement: Supplementary file 1 [file jcdd-08-00186-s001.zip]

Archive with 1 entries (1 files):
- jcdd-1477758-supplementary.pdf
